# Supplementary material for: Strategies to Enhance CO2 Electrochemical Reduction from Reactive Carbon Solutions
Source: Molecules. 2023 Feb 18;28(4):1951. doi: 10.3390/molecules28041951 (PMC9960053; doi:10.3390/molecules28041951)
Supplement: Supplementary file 1 [file molecules-28-01951-s001.zip]

Archive with 1 entries (1 files):
- molecules-2219834-supplementary.pdf
